# Supplementary material for: CoO Nanozymes with Multiple Catalytic Activities Regulate Atopic Dermatitis
Source: Nanomaterials (Basel). 2022 Feb 14;12(4):638. doi: 10.3390/nano12040638 (PMC8878353; doi:10.3390/nano12040638)
Supplement: Supplementary file 1 [file nanomaterials-12-00638-s001.zip]

Archive with 1 entries (1 files):
- nanomaterials-1564340-supplementary.pdf
